# Supplementary material for: Chromatin Heterogeneity and Distribution of Regulatory Elements in the Late-Replicating Intercalary Heterochromatin Domains of Drosophila melanogaster Chromosomes
Source: PLoS One. 2016 Jun 14;11(6):e0157147. doi: 10.1371/journal.pone.0157147 (PMC4907538; doi:10.1371/journal.pone.0157147)
Supplement: S2 Table — Enhancers (1) and (2) are taken from RedFly [36] and Kvon et al. [29], respectively. (XLSX) [file pone.0157147.s003.xlsx]

## Sheet: Лист1
№	IH region	IH aquamarine coordinates	Enhancer (1)	Enhancer (2)	BEAF32.BG3	BEAF32.S2	CHRO(CHRIZ).BG3	CHRO(CHRIZ).S2	ZW5.BG3	ZW5.S2	GAF.BG3	GAF.S2	CP190.BG3	CP190.S2	dCTCF.BG3	dCTCF.S2	MOD2.2.BG3	MOD2.2.S2	Su(HW).BG3	Su(HW).S2	RNA pol II.BG3	RNA pol II.S2	dISWI.BG3	dISWI.S2	NURF301.Kc	NURF301.S2
1	7B1-2	chrX:7434201-7435800				yes					yes												yes
2	11A6-9	chrX:11964001-11965000				yes	yes	yes						yes											yes	yes
3	11A6-9	chrX:12009201-12009800						yes											yes
4	11A6-9	chrX:12097401-12098600					yes	yes													yes	yes	yes		yes	yes
5	11A6-9	chrX:12113401-12114200								yes	yes	yes									yes	yes				yes
6	11A6-9	chrX:12116801-12117400								yes		yes										yes
7	11D1-2	chrX:12860801-12862000					yes	yes					yes	yes	yes	yes		yes	yes	yes			yes		yes	yes
8	12E1-2	chrX:13997801-13998800				yes																yes				yes
9	12E8-9	chrX:14216401-14217000											yes	yes				yes	yes	yes
10	13B3-4	chrX:15069001-15069600						yes						yes									yes
11	19A1-4	chrX:19917801-19919400	yes	yes										yes				yes	yes	yes	yes		yes			yes
12	19A1-4	chrX:19922001-19922800
13	19E3-4	chrX:20544401-20545200
14	19E3-4	chrX:20546601-20547000
15	19E3-4	chrX:20631201-20632000				yes		yes					yes	yes	yes	yes	yes	yes		yes			yes		yes	yes
16	19E3-4	chrX:20662801-20663800				yes	yes	yes					yes	yes									yes		yes	yes
17	23A1-2	chr2L:2724401-2724800											yes	yes	yes											yes
18	25A1-4	chr2L:4660801-4661400											yes	yes	yes	yes		yes	yes	yes			yes
19	25A1-4	chr2L:4794201-4795400					yes
20	26C1-2	chr2L:6291601-6292000	yes
21	32A1-2	chr2L:10544601-10545200																				yes	yes			yes
22	34A1-2	chr2L:12821601-12824600							yes	yes	yes	yes									yes	yes	yes	yes	yes	yes
23	34A1-2	chr2L:12836801-12837400	yes	yes								yes
24	35B1-2	chr2L:14409001-14410600								yes	yes	yes									yes	yes	yes		yes
25	35B1-2	chr2L:14490001-14491400									yes	yes									yes	yes	yes			yes
26	35B1-2	chr2L:14598601-14599800												yes							yes	yes	yes	yes	yes	yes
27	35B1-2	chr2L:14688601-14689800						yes			yes	yes
28	35B1-2	chr2L:14705801-14706600											yes	yes	yes	yes			yes	yes			yes			yes
29	35B1-2	chr2L:14851201-14852200										yes	yes	yes		yes									yes	yes
30	35B1-2	chr2L:14972801-14973400											yes	yes	yes										yes	yes
31	35B1-2	chr2L:14997201-14998000									yes	yes										yes
32	35D1-2	chr2L:15332001-15334200	yes	yes							yes	yes										yes				yes
33	35D1-2	chr2L:15426001-15426600	yes									yes
34	35D3-4	chr2L:15643601-15644400											yes	yes	yes	yes							yes		yes	yes
35	35D3-4	chr2L:15656001-15656600											yes	yes		yes	yes	yes	yes	yes					yes	yes
36	35D3-4	chr2L:15689601-15690200											yes	yes		yes	yes	yes	yes	yes					yes	yes
37	35E1-2	chr2L:16049401-16050000																							yes	yes
38	35E1-2	chr2L:16223801-16224600					yes						yes	yes	yes	yes							yes
39	36C1-2	chr2L:17260401-17261000													yes	yes					yes	yes	yes
40	36D1-4	chr2L:17589401-17590400					yes	yes					yes	yes	yes	yes							yes		yes	yes
41	36D1-4	chr2L:17603201-17603600											yes	yes
42	36D1-4	chr2L:17715401-17716200					yes						yes	yes	yes	yes			yes	yes			yes		yes	yes
43	36D1-4	chr2L:17784401-17785000					yes						yes	yes	yes	yes										yes
44	36D1-4	chr2L:17962601-17964200				yes	yes	yes					yes	yes	yes	yes						yes	yes		yes	yes
45	36D1-4	chr2L:18119201-18120400					yes	yes					yes	yes	yes	yes							yes			yes
46	50C1-4	chr2R:9510001-9511000									yes	yes							yes	yes	yes	yes		yes
47	53C1-2	chr2R:12319201-12320200				yes					yes	yes									yes	yes	yes			yes
48	58A3-4	chr2R:17621401-17622000									yes												yes
49	58A3-4	chr2R:17759001-17760000									yes	yes									yes	yes			yes
50	58A3-4	chr2R:17771401-17772200									yes	yes											yes		yes	yes
51	58B1-2	chr2R:17926801-17927400									yes										yes	yes
52	64C1-2	chr3L:4690201-4691000											yes	yes	yes	yes		yes	yes	yes					yes	yes
53	64C3-4	chr3L:4853801-4854600	yes	yes		yes				yes
54	64C3-4	chr3L:5102001-5102400											yes	yes	yes		yes	yes	yes	yes					yes
55	64D1-2	chr3L:5491401-5493000				yes		yes					yes	yes		yes		yes	yes	yes						yes
56	64D1-2	chr3L:5504801-5505600					yes	yes					yes	yes											yes	yes
57	64D1-2	chr3L:5530601-5531400									yes	yes	yes	yes				yes	yes	yes			yes			yes
58	70A3-4	chr3L:13294801-13295400											yes	yes			yes	yes	yes	yes			yes		yes	yes
59	71C1-2	chr3L:15261001-15262000					yes						yes	yes	yes	yes	yes	yes	yes	yes			yes		yes	yes
60	71C1-2	chr3L:15297201-15298200																							yes
61	75C1-2	chr3L:18164001-18164600								yes	yes
62	75C1-2	chr3L:18178401-18180200	yes								yes	yes									yes		yes
63	75C1-2	chr3L:18227201-18229000					yes				yes	yes	yes	yes	yes	yes							yes		yes	yes
64	75C1-2	chr3L:18236601-18237200
65	75C1-2	chr3L:18391001-18392000	yes							yes	yes	yes										yes
66	75C1-2	chr3L:18393201-18396400	yes	yes		yes				yes	yes	yes											yes			yes
67	75C1-2	chr3L:18453001-18454800				yes	yes	yes					yes	yes	yes		yes						yes		yes	yes
68	77E1-4	chr3L:20614601-20615200									yes	yes			yes	yes									yes	yes
69	77E1-4	chr3L:20704401-20705400	yes										yes	yes	yes	yes
70	77E1-4	chr3L:20723001-20725000				yes				yes	yes	yes	yes								yes	yes	yes	yes	yes	yes
71	79E1-4	chr3L:22339801-22340200									yes		yes				yes		yes	yes	yes		yes
72	79E1-4	chr3L:22358401-22359200							yes												yes			yes
73	79E1-4	chr3L:22393401-22396200	yes	yes			yes				yes										yes		yes
74	79E1-4	chr3L:22400401-22401600	yes	yes							yes										yes	yes		yes
75	79E1-4	chr3L:22448801-22449400											yes				yes		yes				yes
76	83E1-2	chr3R:1996201-1997000				yes							yes	yes	yes	yes	yes	yes								yes
77	84A1-2	chr3R:2286201-2286800				yes						yes
78	84D3-4	chr3R:3172001-3172800				yes	yes	yes					yes	yes	yes	yes
79	84D9-10	chr3R:3374401-3375400										yes										yes
80	84D9-10	chr3R:3469201-3470600				yes	yes	yes					yes	yes	yes	yes							yes
81	84D9-10	chr3R:3575401-3576000									yes	yes
82	84D9-10	chr3R:3619401-3620800									yes	yes										yes	yes			yes
83	86D1-2	chr3R:6953801-6954600				yes		yes			yes	yes										yes		yes
84	87B4-5	chr3R:7946601-7947400				yes								yes									yes
85	87D1-2	chr3R:8683001-8683600	yes	yes			yes						yes	yes		yes			yes	yes			yes			yes
86	89E1-4	chr3R:12528401-12529200	yes	yes							yes	yes
87	89E1-4	chr3R:12574201-12574800	yes										yes	yes	yes	yes
88	89E1-4	chr3R:12589401-12590000	yes								yes	yes														yes
89	89E1-4	chr3R:12623801-12624800	yes					yes					yes	yes	yes	yes	yes						yes		yes
90	89E1-4	chr3R:12694801-12695400											yes	yes	yes	yes							yes		yes	yes
91	89E1-4	chr3R:12724601-12725600									yes	yes	yes	yes	yes	yes									yes	yes
92	89E1-4	chr3R:12744401-12745200									yes	yes	yes	yes	yes	yes									yes	yes
93	89E1-4	chr3R:12759801-12760800									yes	yes		yes	yes	yes							yes			yes
94	89E1-4	chr3R:12795201-12796000	yes	yes										yes	yes	yes										yes
95	89E1-4	chr3R:12803601-12804200											yes	yes		yes
96	92D1-4	chr3R:15892201-15892600												yes	yes	yes
97	92D1-4	chr3R:15980201-15981200											yes	yes	yes	yes	yes	yes	yes	yes			yes		yes	yes
98	92E1-2	chr3R:16289601-16290800				yes	yes	yes					yes	yes	yes	yes		yes	yes	yes			yes		yes	yes
99	94A1-4	chr3R:17898201-17898600											yes	yes	yes	yes	yes	yes	yes	yes
100	94A1-4	chr3R:17959201-17960400	yes	yes			yes	yes			yes										yes	yes	yes
101	100B1-2	chr3R:26738001-26738600	yes								yes	yes														yes
102	100B1-2	chr3R:26772001-26772800								yes			yes	yes									yes			yes
103	100B1-2	chr3R:26835601-26836200	yes	yes						yes
104	100B1-2	chr3R:26845601-26847000											yes	yes			yes	yes	yes	yes			yes			yes
